# Supplementary material for: Antimicrobial Profile of Moldovan Cynara scolymus L.: Insights into Its Natural Antibiotic Potential
Source: Antibiotics (Basel). 2025 Dec 12;14(12):1258. doi: 10.3390/antibiotics14121258 (PMC12729854; doi:10.3390/antibiotics14121258)
Supplement: Supplementary file 1 [file antibiotics-14-01258-s001.zip]

Archive with 2 entries (2 files):
- antibiotics-3991013-supplementary-HPLC-S2.pdf
- antibiotics-3991013-supplementary-S1.pdf
